# Supplementary material for: Evaluating the technical efficiency and influencing factors of citrus fruits planting in China
Source: PLoS One. 2026 Apr 9;21(4):e0345871. doi: 10.1371/journal.pone.0345871 (PMC13065068; doi:10.1371/journal.pone.0345871)
Supplement: S1 Dataset — (XLSX) [file pone.0345871.s001.xlsx]

## Sheet: 2012-2024
Provinces and municipalities	year	Output value per mu (yuan)	Labor input per mu (yuan)	Direct material and service input per mu (yuan)	Indirect material and service input per mu (yuan)	Region	Employment rate（%）	Gross regional product per capita （yuan)	Financial support for agriculture（%）	Road network density (km/sq km)	Disaster rate (%)
Fujian	2012	6520.06	1212.35	1700.42	269.69	1	0.46621	44926.4	0.0936376	0.76371	0.013108
Fujian	2013	6165.77	1511.28	1390.82	595.74	1	0.458022	48252.1	0.10174	0.802419	0.0228359
Fujian	2014	9032.58	1692.42	1534.35	714.45	1	0.498145	51639.7	0.09687	0.816129	0.00849134
Fujian	2015	10278.9	1777.97	1586.31	684.6	1	0.428854	54531.9	0.110421	0.8435	0.0167354
Fujian	2016	7959.38	1546.02	1948.65	670.87	1	0.565096	73728.6	0.0960331	0.880462	0.0319044
Fujian	2017	7789.43	1687.39	1933.49	702.8	1	0.527223	83253.1	0.0920407	0.890354	0.00478153
Fujian	2018	9778.51	1780.1	2356.65	655.78	1	0.616538	94268.5	0.0892898	0.897774	0.00651278
Fujian	2019	6514.89	1442.54	2195.09	587.51	1	0.522578	102312	0.0870552	0.905194	0.0101401
Fujian	2020	6880.84	1652.24	1900.98	617.2	1	0.524155	104803	0.0862809	0.907667	0.00535862
Fujian	2021	7363.3	1665.39	1726.91	555.23	1	0.648557	118381	0.070438	0.915087	0.00387469
Fujian	2022	5486.75	1290.85	1720.14	512.82	1	0.473982	126814	0.0721058	0.93075	0.00873042
Fujian	2023	4777.9	1656.74	1807.7	434.77	1	0.44817	130932	0.0708504	0.932258	0.00672581
Fujian	2024	5080.25	1223.84	1372.53	497.58	1	0.569486	137920	0.080491	0.93871	0.00860161
Guangdong	2012	7579.65	2603.22	2636.65	53.95	1	0.64	43260.9	0.0730333	1.08459	0.0231667
Guangdong	2013	8055.58	3706.07	3610.01	63.22	1	0.722896	44891.2	0.070774	1.1291	0.0630556
Guangdong	2014	10428	4343.88	3402.36	134.05	1	0.738411	47865.5	0.0609212	1.1803	0.0467778
Guangdong	2015	8059.3	5072.22	3631.42	130.26	1	0.751355	50923.8	0.0632922	1.202	0.047
Guangdong	2016	12239	4892.79	3842.97	129.18	1	0.736674	68998.3	0.053208	1.21167	0.0350556
Guangdong	2017	9742.49	5388.5	3714.85	130.26	1	0.727329	75486.9	0.050168	1.22	0.0157222
Guangdong	2018	11398.2	4794.08	3960.86	50.18	1	0.728707	80940.4	0.05784	1.20944	0.0304444
Guangdong	2019	10703.4	2542.71	4295.58	79.39	1	0.844477	86465.6	0.0553641	1.22389	0.00805556
Guangdong	2020	11221.6	3119.79	4414.62	76.07	1	0.683684	88047.8	0.0645874	1.23278	0.00466667
Guangdong	2021	9969.49	1199.99	1557.33	92.25	1	0.868607	98328.2	0.0608028	1.23889	0.00422222
Guangdong	2022	8162.27	1291.98	1693.64	81.78	1	0.856971	102014	0.0576035	1.23944	0.0107778
Guangdong	2023	6196.39	1782.31	1376.77	60.19	1	0.51838	108745	0.0581189	1.24249	0.0120968
Guangdong	2024	6627.64	1898.83	992.73	50.33	1	0.56902	111146	0.0626028	1.24805	0.00969967
Hubei	2012	2612.78	1099.65	581.96	176.26	2	0.204601	32843.1	0.111448	1.17375	0.0924691
Hubei	2013	1765.96	1065.41	356.03	326.51	2	0.197849	35539.5	0.106445	1.22055	0.133835
Hubei	2014	2549.75	838.11	314.62	232.21	2	0.259119	38356.3	0.0980513	1.27434	0.0569661
Hubei	2015	1846.29	1030.65	375.63	949.66	2	0.0592927	40641.8	0.100536	1.36095	0.0600323
Hubei	2016	1821.47	1259.07	348.43	907.67	2	0.0548024	56674.6	0.109698	1.39968	0.147445
Hubei	2017	2159.11	1267.55	386.15	883.56	2	0.057907	63067.4	0.105088	1.4497	0.0772996
Hubei	2018	2574.93	1339.96	389.86	861.89	2	0.0547778	71019.1	0.104347	1.47929	0.0578806
Hubei	2019	2733.11	1403.14	413.82	852.67	2	0.0605642	76647.5	0.104569	1.5546	0.0769231
Hubei	2020	2263.76	1403.91	421.21	852.44	2	0.00888234	74855.5	0.102915	1.55783	0.0877891
Hubei	2021	2490.01	1455.51	481.46	858.67	2	0.0092751	85919.7	0.106086	1.5971	0.0272189
Hubei	2022	2515.35	1500.86	498.38	864.33	2	0.00817531	91948.8	0.111914	1.62561	0.0631845
Hubei	2023	1820.08	1477.91	493.28	647.22	2	0	97234	0.102532	1.65465	0.0193222
Hubei	2024	2619.1	1548.76	469.7	641.44	2	0	102832	0.125787	1.67133	0.0416084
Hunan	2012	1074.32	2472	213.01	93.32	2	0.161812	28507.4	0.108701	1.10482	0.0582625
Hunan	2013	936.82	2896	201.87	87.11	2	0.131215	30657.5	0.110118	1.11143	0.143862
Hunan	2014	1898.83	3171.49	220.02	88.1	2	0.119817	32763.7	0.111132	1.11568	0.0536355
Hunan	2015	2635.84	2935.56	238.81	88.73	2	0.149205	34303.3	0.118044	1.11851	0.036119
Hunan	2016	1701.47	2424.09	223.77	88	2	0	46571.3	0.115118	1.12512	0.0649669
Hunan	2017	1472.49	1939.55	280.66	80.22	2	0	50999.7	0.113899	1.13173	0.0575071
Hunan	2018	1109.1	2079.35	230.41	79.98	2	0.0336644	54754.6	0.123746	1.13362	0.0295562
Hunan	2019	1210.44	1579.14	235.86	88.84	2	0.378598	60081.5	0.121811	1.13598	0.0471199
Hunan	2020	1230.46	1630.62	305.33	91.67	2	0.382309	62517.1	0.117541	1.13834	0.0385741
Hunan	2021	1728.98	1533.85	344.81	73.38	2	0.312938	69032.8	0.113988	1.14212	0.0205855
Hunan	2022	894.82	1378.9	359.27	71.06	2	0.263253	73698.4	0.110708	1.14448	0.0533381
Hunan	2023	1739.16	1461.74	378.08	71.78	2	0.22247	76932	0.111491	1.14636	0.0130312
Hunan	2024	1663.96	1375.82	397.77	75.46	2	0.29204	81225	0.123131	1.14967	0.0645373
Jiangxi	2012	912.49	769.28	509.3	89.99	2	0.18178	24522.5	0.12744	0.902337	0.0403593
Jiangxi	2013	1420.81	891.68	539.44	99.92	2	0.112327	26497.4	0.126369	0.911324	0.0628144
Jiangxi	2014	2881.54	664.23	449.13	150.41	2	0.178974	28210.1	0.128815	0.931696	0.0291617
Jiangxi	2015	2470.1	687.54	444.78	162.39	2	0.172964	29465.2	0.126299	0.938286	0.0272455
Jiangxi	2016	2003.36	716.97	399.51	155.22	2	0.185963	40899.9	0.125807	0.969461	0.0470659
Jiangxi	2017	2778.04	871.82	468.67	156.63	2	0.191702	44803.4	0.118891	0.971856	0.0264072
Jiangxi	2018	3489.28	857.05	415.06	162.1	2	0.182848	50335.7	0.105762	0.969461	0.0317964
Jiangxi	2019	2781.42	912.19	428.56	160.79	2	0.222552	54622	0.0970439	1.2521	0.0719162
Jiangxi	2020	3478.81	977.58	547.52	168.31	2	0.139569	57052.4	0.110923	1.26108	0.0564671
Jiangxi	2021	2070.77	895.73	624.72	113.43	2	0.0200842	66034.5	0.112446	1.26407	0.0252096
Jiangxi	2022	4035.78	974.73	683.93	207.29	2	0.0809558	70836.4	0.108173	1.26168	0.0665808
Jiangxi	2023	4355.89	938.29	713.79	147.64	2	0.047128	72271	0.107092	1.25584	0.0120911
Jiangxi	2024	2555.49	897.57	684.2	94.12	2	0.026148	75862	0.125567	1.25524	0.0311803
Chongqing	2012	4130.39	1164.46	1378.03	436.8	3	0.382203	33134.3	0.0841496	1.46477	0.0492102
Chongqing	2013	4767.2	1173.93	1409.69	525.19	3	0.463614	35869	0.0920687	1.49026	0.0552855
Chongqing	2014	5710.53	1257.42	878.24	105.12	3	0.182469	38929.9	0.0882523	1.54608	0.0341434
Chongqing	2015	6124	1256.68	930.22	134.71	3	0.347041	41979.3	0.0873761	1.70627	0.00862697
Chongqing	2016	8070.55	1562.83	1084.51	139.61	3	0.328782	57951.8	0.0869582	1.73633	0.0230863
Chongqing	2017	9230.47	1659.53	1086.76	135.82	3	0.423391	63824.1	0.080154	1.79708	0.0153098
Chongqing	2018	6863.33	1411.61	1302.75	136.12	3	0.351244	68254.2	0.0807694	1.91373	0.00862697
Chongqing	2019	7202.94	1632.67	1470.72	138.31	3	0.404374	74045.8	0.0803539	2.11786	0.00947752
Chongqing	2020	7299.75	1724.73	1469.62	139.68	3	0.389209	78034.9	0.0851582	2.19684	0.0193196
Chongqing	2021	4648.78	1294.65	690.74	137.09	3	0.291044	87413.8	0.0840238	2.23694	0.0072904
Chongqing	2022	4156.23	1276.39	843.05	132.74	3	0.206026	90659.8	0.0804963	2.26124	0.0448967
Chongqing	2023	4439.25	1252.68	842.18	138.28	3	0.199045	95610	0.078359	2.26456	0.0118932
Chongqing	2024	4124.96	1458.66	822.29	139.41	3	0.26765	100903	0.0929142	2.27063	0.0208252
Guangxi	2012	4131.73	1372.71	1238.09	48.76	3	0.10287	23800.4	0.123632	0.455851	0.0242924
Guangxi	2013	4767.2	1206.31	1152.85	58.35	3	0.245484	25510.7	0.115905	0.470638	0.0293198
Guangxi	2014	7323.15	1257.42	1485.62	57.91	3	0.182469	26921.4	0.112446	0.485425	0.0512463
Guangxi	2015	7729.23	1477.66	1659.6	45	3	0.295724	28234.4	0.122378	0.498521	0.0230672
Guangxi	2016	4811.88	1217.32	1524.52	45.86	3	0.233488	33182.2	0.129113	0.509083	0.0127165
Guangxi	2017	6078.57	1379.12	1405.96	52.28	3	0.166664	36255.8	0.131784	0.520913	0.00828052
Guangxi	2018	5817.13	1655.35	1602.83	59.34	3	0.0542544	39676.2	0.123632	0.529785	0.00633714
Guangxi	2019	8126.91	2505.11	1859.01	67.02	3	0.0722403	42627.7	0.127707	0.539924	0.0104774
Guangxi	2020	6888.82	2614.48	1886.75	64.4	3	0.0732459	44074.3	0.146352	0.555978	0.0117871
Guangxi	2021	5544.48	2603.4	1852.13	46.71	3	0.0715526	50047.8	0.130508	0.678496	0.00642163
Guangxi	2022	5839.84	2261.27	1631.85	59.71	3	0.100638	52111.9	0.125069	0.728348	0.125069
Guangxi	2023	7528.48	2380.74	1862.3	59.38	3	0.052668	54599	0.119635	0.772727	0.00925084
Guangxi	2024	8928.77	1768.36	2404.72	914.77	3	0.32228	57071	0.137394	0.787037	0.011452
