# Supplementary material for: Evaluating the technical efficiency and influencing factors of citrus fruits planting in China
Source: PLoS One. 2026 Apr 9;21(4):e0345871. doi: 10.1371/journal.pone.0345871 (PMC13065068; doi:10.1371/journal.pone.0345871)
Supplement: S1 Fig — Trends in average technical efficiency of citrus planting by region, 2012–2024. (XLSX) [file pone.0345871.s003.xlsx]

## Sheet: Sheet2
	年份	2012	2013	2014	2015	2016	2017	2018	2019	2020	2021	2022	2023	2024
	福建	0.93	0.882	0.948	0.952	0.948	0.946	0.964	0.936	0.94	0.96	0.937	0.893	0.956
	广东	0.933	0.928	0.938	0.87	0.959	0.937	0.965	0.962	0.959	0.971	0.958	0.943	0.972
	湖北	0.539	0.515	0.898	0.623	0.596	0.742	0.871	0.892	0.841	0.89	0.898	0.849	0.95
	湖南	0.402	0.367	0.712	0.893	0.824	0.697	0.767	0.899	0.811	0.92	0.628	0.934	0.923
	江西	0.256	0.339	0.804	0.738	0.722	0.836	0.945	0.91	0.906	0.622	0.924	0.94	0.772
	重庆	0.769	0.843	0.89	0.923	0.95	0.964	0.935	0.935	0.935	0.955	0.917	0.944	0.947
	广西	0.614	0.728	0.87	0.885	0.657	0.796	0.731	0.865	0.778	0.722	0.726	0.89	0.955
		0.634714	0.657429	0.865714	0.840571	0.808	0.845429	0.882571	0.914143	0.881429	0.862857	0.855429	0.913286	0.925
		2012	0.634714
		2013	0.657429
		2014	0.865714
		2015	0.840571
		2016	0.808
		2017	0.845429
		2018	0.882571
		2019	0.914143
		2020	0.881429
		2021	0.862857
		2022	0.855429
		2023	0.913286
		2024	0.925
	Region	2012	2013	2014	2015	2016	2017	2018	2019	2020	2021	2022	2023	2024
	East	0.9315	0.905	0.943	0.911	0.9535	0.9415	0.9645	0.949	0.9495	0.9655	0.9475	0.918	0.964
	Central	0.399	0.407	0.804667	0.751333	0.714	0.758333	0.861	0.900333	0.852667	0.810667	0.816667	0.907667	0.881667
	West	0.6915	0.7855	0.88	0.904	0.8035	0.88	0.833	0.9	0.8565	0.8385	0.8215	0.917	0.951
